# Supplementary material for: Recent advancements in the structural biology of human telomerase and their implications for improved design of cancer therapeutics
Source: NAR Cancer. 2023 Mar 3;5(1):zcad010. doi: 10.1093/narcan/zcad010 (PMC9984990; doi:10.1093/narcan/zcad010)
Supplement: zcad010_Supplemental_Files [file zcad010_supplemental_files.zip]

Archive with 4 entries (4 files):
- Supplemental movie 1.mp4
- Supplemental movie 2.mp4
- Supplemental movie 3.mp4
- Supplemental Movie legends.docx
